# Supplementary material for: The impact of pulmonary hypertension on prognosis in moderate-to-severe mitral regurgitation patients treated with transcatheter edge-to-edge mitral valve repair: a comprehensive meta-analysis
Source: Front Cardiovasc Med. 2025 Jan 10;11:1489674. doi: 10.3389/fcvm.2024.1489674 (PMC11757250; doi:10.3389/fcvm.2024.1489674)
Supplement: Supplementary file 1 [file Datasheet1.zip]

Archive with 5 entries (5 files):
- Embase.docx
- suppl table 1.xlsx
- Cochrane Library.docx
- WOS.docx
- Pubmed.docx
