# Supplementary material for: The impact of pulmonary hypertension on prognosis in moderate-to-severe mitral regurgitation patients treated with transcatheter edge-to-edge mitral valve repair: a comprehensive meta-analysis
Source: Front Cardiovasc Med. 2025 Jan 10;11:1489674. doi: 10.3389/fcvm.2024.1489674 (PMC11757250; doi:10.3389/fcvm.2024.1489674)
Supplement: Supplementary file 1 [file Datasheet1.zip › suppl table 1.xlsx]

## Sheet: Supplementary Table 1
sequence number	First author and year	country	research type	overall number of people	number of people				Gender (female)		age		coronary artery disease		hypertension		diabetes mellitus		COPD		atrial fibrillation		myocardial infarction		percutaneous coronary intervention		Coronary artery bypass grafting		30-day all-cause mortality				2-year all-cause mortality				Heart failure readmission rate				Length of stay			cardiac death
					E			C	E	C	E	C	E	C	E	C	E	C	E	C	E	C	E	C	E	C	E	C	E			C	E			C	E			C	E		C	E			C
					severe	light and moderate	overall number of people																						severe	light and moderate	overall number of people		severe	light and moderate	overall number of people		severe	light and moderate	overall number of people		severe	light and moderate	overall number of people	severe	light and moderate	overall number of people
1	Matsumoto 2014	America	cohort study	91	48		48	43	17(35.42% )	18(41.86%)	76.5±10.8	73.7±11.5	30( 62.50%)	27(62.79%)	43(89.58%)	30(69.77%)	17(35.4%)	13(30.2%)	8(16.7%)	9(20.9%)	29 (60.4%)	17(39.5%)	15 (31.2%)	14(32.6%)	17(35.4%)	11(25.6%)	45.8% (22)	41.9% (18)	2(4.17%)		2(4.17%)	0	7(14.58%)		7(14.58%)	5(11.63%)					1.5±1.3		1.3±1.0	7(14.58%)		7(14.58%)	7(16.28%)
2	Khan 2021	America	cohort study	21505	6780		6780	14725	3350(49.41%)	6740(45.77%)	81±9.63	80±9.63	4235(62.5%)	9050(61.5%)	5640(83.2%)	11850(80.5%)	675(10.0%)	1495(10.2%)	3105(45.8%)	3730(25.3%)	4625(68.2%)	8530(57.9%)							230(3.4%)		230(3.4%)	245(1.7%)	298(4.4%)		298(4.4%)	206(1.4%)					6.1±12.6		4.5±7.8
3	Ben-Yehuda 2020	America	cohort study	528	184		184	344	56 (30.43%)	139(40.41%)	72.9 ±10.8	71.7±11.9			148 (80.43%)	275(79.94% )	79(42.93%)	114(33.14%)	41(22.28%)	85(24.71%)	103(55.98%)	185(53.78%)	99(53.80%)	168(48.84%)	83(45.11%)	160(46.51%)	80(43.48%)	133(38.66%)					85(48.1%)		85(48.1%)	97(29.9%)	92(56.9%)		92(56.9%)	122(39.2%)				76(41.3%)		76(41.3%)	82(23.8%)
4	Rashi 2020	Israel	cohort study	177	59	96	155	22	62(40.00%)	12(54.55%)	74.53±10.09	73.8 ± 10.7	103(66.45%)	10(45.45%)	136(87.74%)	18(82%)	65(41.94%)	5(23%)	23(14.8%)	2(9%)	75(48.39%)	6(39%)	85(54.77%)	9(39%)	82(52.90%)	7(33%)	41((26.45%)	6(27.27%)					10(16.95%)	13(13.54%)	23(14.84%)	3(12%)
5	Tigges 2018	Germany	cohort study	643	216	227	443	200	180(40.63%)	65 (32.5%)	75.94±8.11	74.3±9.4	331(74.72%)	161(80.4%)	354(79.91)	152(76.1%)	147(33.18%)	60(29.8%)	108(24.38%)	45(22.3%)	202(45.60%)	83(41.7%)	115(25.96%)	55(27.6%)			100(22.57%)	59(29.6%)	20(9.26%)	22(9.69%)	42(9.48%)	10(4.8%)	57(26.4%)	55(24.4%)	112(25.28%)	30(15.2%)	35(19.3%)	53(26.3% )	88(22.98%)	33(18.0%)				63(29.2%)	69(30.6%)	132(29.80%)	36(17.9%)
6	Chaaya 2024	America	cohort study	114	79		79	35	30 (37.97%)	10 (28.57%)	74.6±10.2	75.0±11.5	32(40.51%)	11(31.43%)	57(72.15%)	27(77.14%)	30(37.97%)	5(14.29%)			58(73.42)	17(48.57%)	18(22.78%)	8(22.86%)	22(27.85%)	3 (8.57%)	18(22.78%)	9(25.71%)	4(5.06%)		4(5.06%)	0	29 (36.71%)		29 (36.71%)	4(11.43%)	17 (21.52%)		17 (21.52%)	1 (2.86%)	2.26±1.24		1.89±0.24
7	Jaeger 2024	Germany	cohort study	238	61	124	185	53	67(36.22%)	23(43.40%)	77.34±7.52	79±8.15	142(76.76%)	35(66.04%)	149(80.54%)	41(77.36%)	57(30.81%)	14(26.42%)	21(11.35%)	5(9.43%)	129(69.73%)	38(71.70%)					36(19.46%)	10(18.87%)					12(22.22%)	24(22.22)	36(22.22%)	7(15.2%)	21(36.21%)	23(21.10%)	44(26.34%)	5(10.9%)
8	Ubben 2024	Germany	cohort study	449	312		312	137																									148(47.43%)		148(47.43%)	40(29.20%)
9	Ahmed 2019	America	cohort study	1037	339		339	698	164(48.44%)	289(41.46%)	75.12±12.11	74.09±12.78			43(12.71%)	84(11.98%)	199(58.68%)	355(50.79%)	105(30.98%)	169(24.21%)									11(3.28%)		11(3.28%)	15(2.15%)									7.66±5.34		6.81±4.21
10	Al-Bawardy 2020	America	cohort study	4071	558	2410	2968	1103	1366(46.02%)	520 (47.14%)	80.57±9.08	82±8.15			2556(86.12%)	918(83.23%)	864(29.11)	238(21.58)			1890(63.68%)	634(57.48%)	769(25.91%)	235(21.31%)	933(31.44%)	288 (26.11%)	849(28.61%)	265 (24.03%)	24(4.30%)	78(3.24%)	102(3.44%)	14(1.45%)	131(27.8%)	433(20.91%)	564(22.20%)	155(16.3%)	132(27.9%)	451(21.70%)	583(22.86%)	169(17.7%)						195(6.57%)	37(3.35%)
